# Supplementary material for: Impact of free maternal health care policy on maternal health care utilization and perinatal mortality in Ghana: protocol design for historical cohort study
Source: Reprod Health. 2020 Oct 30;17:169. doi: 10.1186/s12978-020-01011-9 (PMC7597017; doi:10.1186/s12978-020-01011-9)
Supplement: Supplementary file 1 — Additional file 1: Plan for Implementation [file 12978_2020_1011_MOESM1_ESM.xlsx]

## Sheet: Sheet1
				Monitoring & Evaluation Plan, 2019/2020
19/20	Su	Mo	Tu	We	Th	Fr	Sa	Su	Mo	Tu	We	Th	Fr	Sa	Su	Mo	Tu	We	Th	Fr	Sa	Su	Mo	Tu	We	Th	Fr	Sa	Su	Mo	Tu	We	Th	Fr	Sa	Su
May						1	2	3	4	5	6	7	8	9	10	11	12	13	14	15	16	17	18	19	20	21	22	23	Methods Discussion
Jun						Ethical clearance							LR			Supervisory Team					Literature Review															31
Jul		1	2	3	4	5	6	7	8	9	10	11	12	13	14	Data Collection				19	20	21	22	23	24	25	26	27	28	29	30
Aug				1	2	3	4	5	6	7	8	9	10	11	12					17	18	19	20	21	22	23	24	25	26	27	28	29	30	31
Sep							1	2	3	Data Management & ANALYSIS						10	11	12	13	14	15	16	17	18	19	20	21	22	23	24	25	26	27	28	29	30
Oct		1	2	3	4	5	6	7	8							15	16	17	18	19	20	21	22	23	24	25	26	27	28	29	30	31
Nov					1	2	3	4	5	6	7	8	9	Supervisors' comments												22	23	24	25	26	27	28	29	30	31
Dec							1	2	3	4	5	6	7	8	9	10	11	12	13	14	15	16	17	18	19	20	21	22	23	24	25	26	27	28	29	30
Jan			1	2	3	4	5	6	7	8		9	Supervisory Team								Preliminary findings
Feb						1	2	3	Revision					9	10	11	12	13	14	15	16	17	18	19	20	21	22	23	24	25	26	27	28	29	30
Mar	1	2	3	4	5	6	Discussion & Conclusion												19	20	21	Supervisors' comments								30	31
Apr				1	2	3	4	5	Revision					11	12	13	14	15	16	17	18	19	20	21	22	23	24	25	26	27	28	29	30	31
May							1	2	3	4	5	6	Supervisory Team					15	16	17	18	19	Mock					25	26	27	28
Jun				1	2	3	4	5	6	7	8	9	10	11	12	13	14	15	16	17	18	19	20	Presentation of Thesis
